# Supplementary material for: High night temperature strongly impacts TCA cycle, amino acid and polyamine biosynthetic pathways in rice in a sensitivity-dependent manner
Source: J Exp Bot. 2015 Jul 23;66(20):6385–97. doi: 10.1093/jxb/erv352 (PMC4588888; doi:10.1093/jxb/erv352)
Supplement: Supplementary Data [file supp_erv352_jexbot149401_file003.xlsx]

## Sheet: Sheet3
Supplementary Table 6. Relative gene expression (2-DCt) of genes encoding enzymes involved in polyamine biosynthesis after 48 DAS under control and 23 days (48 DAS) under HNT conditions and the respective log2 Fold change in nine cultivars of rice. Data represent the mean of one experiment with five replicates each and the respective standard error. A relative gene expression of 1 reflects no cha…
control		IR72		Taipei 309		Nipponbare		IR57311		CT9993-5-10-1M		M202		DR2		IR62266-42-6-2		average
		2^(-ΔCt)	SE	2^(-ΔCt)	SE	2^(-ΔCt)	SE	2^(-ΔCt)	SE	2^(-ΔCt)	SE	2^(-ΔCt)	SE	2^(-ΔCt)	SE	2^(-ΔCt)	SE
	ADC1	0.989682	0.379225	1.00129	0.567227	1.43539	0.901381	1.01028	0.563633	0.967443	0.447994	0.904619	0.464931	0.759643	0.453465	0.875765	0.132448	0.993013
	ADC2	0.914356	0.909819	1.54011	1.53953	2.99588		3.12933		0.000261895	3.46554e-05	0.723378	0.722073	2.06758e-05		0.000271943		1.16295
	ADC3	0.0153734	0.0067415	0.00156826	0.00138782	0.00155601	0.0013378	0.00219807	0.00175153	0.000912664	0.000627476	0.000439813	0.000254202	0.000520048	0.000319584	0.000730063	0.000463261	0.0029123
	AIH	2.05826	0.611102	3.20473	1.28217	1.80682	0.850916	2.49248	0.916634	0.896188	0.0115948	1.55537	0.324846	0.928624	0.0817248	1.30069	0.0320236	1.78039
	CPA1	1.14545	0.279113	1.52833	0.71283	0.897459	0.366994	1.08214	0.616078	0.508315	0.0198487	0.746827	0.21739	0.28754	0.021977	0.43862	0.0133773	0.829335
	CPA2	0.844071	0.235778	1.04481	0.496262	0.84629	0.35934	0.865389	0.379316	0.417768	0.0118369	0.601743	0.18254	0.409837	0.0365715	0.620248	0.00163167	0.706269
	CPA3	0.1444	0.0440226	0.12434	0.0647948	0.108089	0.0523993	0.130897	0.0603141	0.0492196	0.00202322	0.0871367	0.0251252	0.0475068	0.00262142	0.0607515	0.0014187	0.0940426
	CPA4	0.493831	0.169829	0.537562	0.264783	0.367971	0.189666	0.664245	0.309492	0.196886	0.00754599	0.309569	0.0860829	0.248473	0.0233004	0.32812	0.0176474	0.393332
	ODC1	0.00127601	3.68e-05	0.000828448	0.000624157	0.000246651	9.37459e-05	0.000838674	0.000241694	0.00027669	0.000105342	0.00015827	0.000108413	0.000350962	0.0002402	0.000564905		0.000567577
	ODC2	0.195147	0.0458289			0.000430092		0.138936	0.0810404	0.0327087	0.00784505	0.0386736	0.0138834	0.0145709	0.00530317	0.105833	0.0237686	0.0751857
	SPD/SPM1	1.12715	0.220051	0.625931	0.240093	1.31524	0.512077	1.38457	0.536622	0.769207	0.0494513	1.20632	0.323156	0.538648	0.0559214	0.723868	0.0527732	0.961367
	SPD/SPM2	2.76418	0.186316	4.14596	2.03276	3.89226	1.86802	4.36871	2.029	1.54928	0.0403138	2.59282	0.755535	1.31522	0.0869677	2.01955	0.047008	2.831
	SPD/SPM3	0.596964	0.326697	1.24813	0.045786	0.946166	0.0354799	1.02551	0.0200929	1.00394	0.020149	0.920837	0.00340263	1.05158	0.160327	1.19712	0.024381	0.998782
	SPD/SPM4	1.16375	0.950663	3.82052		1.63428	1.3324	2.14507	2.14449	0.000306609	4.05625e-05	0.610876	0.610759	1.26502		0.000579598	0.000210747	1.33005
	SAMDC1	26.4185	8.11554	26.7829	11.2689	27.7395	12.3347	66.487	26.539	19.7263	0.0959998	22.0864	6.50565	19.0892	2.15851	22.9842	4.10547	28.9143
	SAMDC2	16.691	5.37564	20.9815	10.083	18.2392	8.15538	16.9959	6.3956	8.12122	0.183621	14.6001	3.95076	12.9347	1.19446	10.767	0.345047	14.9163
	SAMDC4	0.134106	0.0245832	0.0734084	0.0343336	0.356328	0.14472	0.299566	0.184758	0.0412769	0.00152775	0.0567393	0.0142521	0.0568851	0.00381423	0.111683	0.00562872	0.141249
HNT		IR72		Taipei 309		Nipponbare		IR57311		CT9993-5-10-1M		M202		DR2		IR62266-42-6-2		average
		2^(-ΔCt)	SE	2^(-ΔCt)	SE	2^(-ΔCt)	SE	2^(-ΔCt)	SE	2^(-ΔCt)	SE	2^(-ΔCt)	SE	2^(-ΔCt)	SE	2^(-ΔCt)	SE
	ADC1	0.489849	0.156429	0.340266	0.0777868	0.346017	0.0262638	0.377021	0.0796473	0.989436	0.0904145	0.710763	0.0205185	0.539887	0.121525	0.424508	0.0173928	0.527218
	ADC2	0.000201275	0.000182362	0.000231857	7.03899e-05	0.000370624	0.000358571	0.000433308	0.00011481	0.000646363	0.000364482	0.00123724	0.00028559	0.000483202	0.00030397	0.00115568	0.000124101	0.000594944
	ADC3	0.000359394	0.000125614	0.000453419	0.000180079	0.000448314	0.000146985	0.000404167	0.000136053	0.00123452	0.000353942	0.000701767	0.000264158	0.00076233	0.000304197	0.000589539	0.000128289	0.000619181
	AIH	1.06199	0.0406746	1.03179	0.0700353	1.22509	0.0885243	0.96364	0.0750467	1.09724	0.152634	0.965117	0.0142891	0.620079	0.0803942	1.01171	0.0285594	0.997082
	CPA1	0.519652	0.00818339	0.557895	0.0166621	0.616085	0.0305771	0.555002	0.0329087	0.493621	0.0684306	0.740983	0.0286211	0.433543	0.0289173	0.456878	0.0133308	0.546708
	CPA2	0.532937	0.00751075	0.383938	0.0247774	0.621064	0.0524177	0.462799	0.0121528	0.416536	0.046429	0.408688	0.00906218	0.43055	0.0442479	0.477097	0.0348374	0.466701
	CPA3	0.073502	0.00299418	0.047109	0.00166491	0.0972368	0.00620995	0.0617859	0.00444963	0.0809254	0.0155175	0.0446066	0.00288782	0.0339947	0.00167337	0.0627925	0.00159464	0.0627441
	CPA4	0.193111	0.00866478	0.187932	0.00889602	0.224374	0.016073	0.205533	0.00997958	0.256452	0.0374438	0.225838	0.0145441	0.262587	0.0260382	0.39485	0.0236896	0.243835
	ODC1	0.000257048	3.29676e-05	0.000431195	7.73372e-05	0.000395641	9.12498e-05	0.000182509	9.90577e-05	0.000354045	0.000211721	0.00216314	0.000508125	0.00142932	9.64135e-05	0.00145864	7.95596e-05	0.000833942
	ODC2	0.103859	0.0120554	0.000211571				0.0251179	0.00559151	0.00510728	0.000771682	0.00777171	0.00126766	0.0114484	0.0026493	0.115877	0.00791705	0.0384848
	SPD/SPM1	0.665953	0.0481956	0.613542	0.0100507	0.764881	0.0809208	0.759646	0.0220577	0.72134	0.103753	0.919192	0.0350645	0.826459	0.0661968	0.583988	0.00113171	0.731875
	SPD/SPM2	1.13978	0.031301	1.23142	0.107361	1.65653	0.0876607	1.61072	0.0868894	1.64014	0.247121	2.44313	0.00350181	1.00593	0.0520872	1.97449	0.0495371	1.58777
	SPD/SPM3	1.09822	0.0652817	0.851786	0.0748535	0.991597	0.0241014	1.05343	0.110399	0.85217	0.128225	1.20725	0.0452966	1.68721	0.0448717	1.49938	0.0740345	1.15513
	SPD/SPM4	0.000307793	7.96607e-05	6.56476e-05	5.40233e-05	3.56458e-05		0.00034026	0.000104119	0.000251179	6.97499e-05	0.000169324	6.45545e-05	0.00032424	9.48436e-05	0.000240737	0.000216014	0.000216853
	SAMDC1	18.5911	0.175518	15.5888	0.416115	19.6396	2.18547	19.4769	0.932087	23.6369	3.88127	18.1605	0.380801	22.1362	2.12485	24.0908	0.486458	20.1651
	SAMDC2	12.7322	0.120244	11.3784	0.214835	13.9118	1.88092	8.3099	0.404381	9.02022	1.50971	7.61266	0.214476	7.82166	0.602061	6.31305	0.186817	9.63748
	SAMDC4	0.0532909	0.00334621	0.0340282	0.000541367	0.0296317	0.00306184	0.0479349	0.00125445	0.0311916	0.00517095	0.0342366	0.00112291	0.0552745	0.00676526	0.0846811	0.00332476	0.0462837
Fold Change / t-test		IR72		Taipei 309		Nipponbare		IR57311		CT9993-5-10-1M		M202		DR2		IR62266-42-6-2		average
		Fold Change	t-test	Fold Change	t-test	Fold Change	t-test	Fold Change	t-test	Fold Change	t-test	Fold Change	t-test	Fold Change	t-test	Fold Change	t-test
	ADC1	-1.01463	0.290002	-1.55712	0.312555	-2.05253	0.293564	-1.42203	0.328284	0.0324291	0.963927	-0.347942	0.698389	-0.492662	0.664083	-1.04475	0.0278353	-0.987405
	ADC2	-12.1494	0.270399	-12.6975	0.373803	-12.9807		-12.8182		1.30336	0.256978	-9.19148	0.373861	4.54661		2.08737		-6.48749
	ADC3	-5.41873	0.0899378	-1.79025	0.470273	-1.79527	0.456719	-2.44321	0.364931	0.435788	0.678173	0.674102	0.514375	0.551771	0.612134	-0.308433	0.784568	-1.26178
	AIH	-0.95465	0.179134	-1.63505	0.165862	-0.560569	0.533831	-1.37101	0.171784	0.292006	0.25931	-0.688484	0.143663	-0.582642	0.0545766	-0.36248	0.00253271	-0.732861
	CPA1	-1.14029	0.0885122	-1.45389	0.245142	-0.542715	0.48742	-0.963323	0.441026	-0.0423193	0.846683	-0.0113336	0.980014	0.592411	0.0158669	0.0588384	0.0133773	-0.437828
	CPA2	-0.6634	0.257629	-1.44429	0.254277	-0.44641	0.568705	-0.902962	0.348579	-0.00426217	0.980712	-0.558145	0.350405	0.0711286	0.736488	-0.378562	0.0147972	-0.540863
	CPA3	-0.974215	0.18338	-1.40021	0.29931	-0.152644	0.847096	-1.08309	0.316893	0.717358	0.112716	-0.966025	0.167928	-0.482822	0.0122074	0.0476706	0.393114	-0.536747
	CPA4	-1.35458	0.15172	-1.51622	0.2574	-0.713686	0.492589	-1.69234	0.212629	0.381328	0.193899	-0.454973	0.391827	0.0797036	0.706934	0.267081	0.0867811	-0.625462
	ODC1	-2.31153	3.26519e-05	-0.94207	0.561924	0.68172	0.318337	-2.20014	0.0659121	0.355661	0.759987	3.77267	0.0561627	2.02594	0.0140729	1.36854		0.343848
	ODC2	-0.909932	0.126339					-2.46763	0.233787	-2.67905	0.0248641	-2.31504	0.0909562	-0.34795	0.626235	0.130806	0.70897	-1.43147
	SPD/SPM1	-0.759181	0.110025	-0.0288405	0.961356	-0.782017	0.34827	-0.866044	0.309272	-0.0926926	0.698443	-0.392175	0.426952	0.617599	0.0293427	-0.309789	0.0569827	-0.326643
	SPD/SPM2	-1.2781	0.00151328	-1.75138	0.225467	-1.23245	0.297909	-1.4395	0.246003	0.082221	0.735059	-0.0857929	0.852609	-0.386776	0.0379899	-0.0325531	0.545432	-0.765541
	SPD/SPM3	0.879454	0.206879	-0.55121	0.0305807	0.0676615	0.34702	0.0387603	0.857952	-0.236466	0.307206	0.390705	0.0163292	0.682073	0.0188131	0.324797	0.0178747	0.199472
	SPD/SPM4	-11.8845	0.199143	-15.8287		-15.4846		-12.6221	0.272185	-0.287684	0.507099	-11.8169	0.373938	-11.9298		-1.26759	0.37819	-10.1402
	SAMDC1	-0.506939	0.389515	-0.780801	0.377052	-0.498179	0.553116	-1.77131	0.151392	0.26092	0.370801	-0.282358	0.57937	0.213653	0.371337	0.0678428	0.80218	-0.412146
	SAMDC2	-0.390592	0.502421	-0.882822	0.394919	-0.390734	0.632398	-1.03228	0.246769	0.151467	0.586223	-0.939505	0.152143	-0.725703	0.0187375	-0.770204	0.000343431	-0.622547
	SAMDC4	-1.33141	0.0311581	-1.10922	0.315381	-3.58799	0.0869747	-2.64373	0.244879	-0.40418	0.134759	-0.72881	0.190596	-0.041437	0.845842	-0.399304	0.0144881	-1.28076
