# Supplementary material for: High night temperature strongly impacts TCA cycle, amino acid and polyamine biosynthetic pathways in rice in a sensitivity-dependent manner
Source: J Exp Bot. 2015 Jul 23;66(20):6385–97. doi: 10.1093/jxb/erv352 (PMC4588888; doi:10.1093/jxb/erv352)
Supplement: Supplementary Data [file supp_erv352_jexbot149401_file002.xlsx]

## Sheet: suppl info
Supplementary Table 2. Normalized metabolite profiles measured by GC-MS after 48 DAS under control and 23 days (48DAS) under HNT conditions for all samples. Data are normalized to fresh weight and sorbitol.
												SAMPLE DESCRPTION	NORMALIZED RESPONSES
												CULTIVAR	IR72	IR72	IR72	IR72	Taipei 309	Taipei 309	Taipei 309	Taipei 309	Taipei 309	Taipei 309	Taipei 309	Taipei 309	LC - 93 - 4	LC - 93 - 4	LC - 93 - 4	LC - 93 - 4	LC - 93 - 4	LC - 93 - 4	LC - 93 - 4	LC - 93 - 4	LC - 93 - 4	Nipponbare	Nipponbare	Nipponbare	Nipponbare	Nipponbare	Nipponbare	Nipponbare	Nipponbare	Nipponbare	Nipponbare	Moroberekan	Moroberekan	Moroberekan	Moroberekan	Moroberekan	Moroberekan
												STRESS TREATMENT	control	control	control	control	control	control	control	control	control	control	control	control	control	control	control	control	control	control	control	control	control	control	control	control	control	control	control	control	control	control	control	control	control	control	control	control	control
												EXPERIMENT	2	2	2	2	1	1	1	2	2	2	2	2	1	1	1	1	2	2	2	2	2	1	1	1	1	1	2	2	2	2	2	1	1	1	1	1	2
NAME	CLASS	MPIMP-ID Golm Metabolome DatabaPe	MOLECULAR FORMULA	KEGG-ID	CAS-ID	CHEMICAL DERIVATIVE	MPIMP-ID Golm Metabolome DatabaPe	CAS-ID	TIME DEVIATION (%)	MATCHING FRAGMENT COUNT	MATCH VALUE
2-Piperidinecarboxylic acid	N- Compounds	NA	NA	NA	NA	2-Piperidinecarboxylic acid (1TMS)	A127012	NA	0.0904685	6	917		4.60455		4.66729					8.5161	3.34824		12.7659	2.96214						4.40234	3.67223	4.93831							6.66325				4.86624
A124002-101	MSTs	M000000	NA	NA	NA	A124002-101	A124002	NA	0.241242	5	957		7.8993			6.15132	1.61057				5.30138													4.40366
A140003-101	MSTs	M000000	NA	NA	NA	A140003-101	A140003	NA	-0.446061	5	982		2.40152	2.18651	1.08479	2.8114	7.86616	9.47935	11.1924	11.9862	8.43818	6.13385	9.91706	7.84042	5.98621	3.9702	3.52553	5.86892	5.4331	3.85516	4.64029	6.28528	6.68821	8.53242	11.4471	9.03892	7.1572	8.12364	11.3771	7.93835	10.0785	9.52776	10.3706	11.0566	6.17788	7.10698	4.07388	9.31352	10.8291
A143003-101	MSTs	M000000	NA	NA	NA	A143003-101	A143003	NA	-0.212455	7	988		2.21823	2.61659	2.09257	3.34244	4.21917	1.0776	1.53795	4.33113	2.2371	2.87725	2.18921	1.87753	8.66788	7.4632	2.88617	1.60674	2.43431	3.72069	1.71121	2.52812	4.53152	1.12547	4.3813	4.95943	2.22801	2.45191	5.24887	3.21213	2.37947	3.80084	7.02998	7.75541	5.75312	6.54811	2.31229	2.12242	3.15316
A148006-101	MSTs	M000000	NA	NA	NA	A148006-101	A148006	NA	-0.0313258	7	999		10.1948	4.81501	7.49297	7.6703	5.84275	5.87573	5.02903	4.26204	8.85669	7.70792	6.53797	4.53375	6.12801	8.98891	5.55384	8.37966	3.7904	5.39978	6.43488	9.62481	2.81704	8.3463	11.2323	8.1151	5.48462	6.49086	5.7508	6.52986	4.56244	6.26165	5.1027	5.48894	4.71066	1.83969	4.03351	5.69481	5.47664
A159003-101	MSTs	M000000	NA	NA	NA	A159003-101	A159003	NA	-0.173194	15	998		8.12537	5.96986	9.42897	6.18276	3.42206	3.03761	6.57164	8.43911	7.42305	6.47288	4.87235	7.11653	3.15889	4.06061	4.80116	5.05597	5.53123	5.88124	3.76353	5.68381	7.89604	5.96418	4.58089	5.24176	5.35556	1.53896	10.855	7.83704	9.21749	5.00282	8.814	2.55337	4.71842	2.60466	2.68137	3.71458	6.98802
A170001-101	MSTs	M000000	NA	NA	NA	A170001-101	A170001	NA	-0.203619	23	979		7.82902	5.95264	4.63009	3.98102	1.56198	2.10518	3.00384	6.83972	5.51758	4.02104	2.04186	7.1162	4.03597	4.51869	3.37499	4.50624	7.16777	6.42314	8.27242	9.78211	7.77962	2.63654	2.13789	4.0584	3.92365	3.55133	10.6205	2.96841	9.1608	7.38626	3.68792	2.37467	2.50703	1.25457	0.850453	2.44324	7.5195
A174001-101	MSTs	M000000	NA	NA	NA	A174001-101	A174001	NA	-0.185863	50	952		7.4331	8.17911	6.77644	7.7724	4.75887	6.68447	9.24995	7.18936	5.66819	3.92811	6.75824	4.71762	6.02534	5.57067	5.58266	9.01602	6.11185	5.41987	4.26553	10.4311	5.94502	5.42059	7.43378	5.90482	4.78643	7.29154	7.29791	7.14418	6.0921	5.01273	7.90742	5.2403	6.03986	3.29127	4.51145	5.98772	5.99897
A174005-101	MSTs	M000000	NA	NA	NA	A174005-101	A174005	NA	0.0794857	22	970		3.71096	3.01572	1.79536	1.23498	3.30307	5.61315	5.4939	4.82963	4.58902	1.07719	2.94579	2.1723	3.9042	3.81781	2.13584	5.70457	3.43559	4.40879	3.35751	5.46877	5.5517	3.56537	7.44778	9.25833	3.04532	5.59027	8.7893	6.56112	4.13142	3.19405	2.5947	3.45067			2.28552	1.48195	2.66807
A211001-101	MSTs	M000000	NA	NA	NA	A211001-101	A211001	NA	0.0376677	6	982		5.7953	3.68312	2.77519	2.49333	5.27125	5.45673	7.07051	6.52743	9.10913	1.5936	4.15545	2.53312	6.48598	5.68252	4.37754	5.82553	5.31578	3.6333	8.92184	8.22798	6.77189	2.95969	5.66978	3.81899	1.44475	2.00505	6.01317	6.72903	3.56081	2.68816	4.07319	6.08345	1.71331	3.08299	3.64939	5.35964	4.86659
A217004-101	MSTs	M000000	NA	NA	NA	A217004-101	A217004	NA	0.346673	33	981		0.0437774	0.214906	0.0385077	0.0542875	5.06111	8.8579	17.1915	0.889244	1.10568	0.0211014	0.530308	0.06586	6.08012	4.07844	3.16081	7.08859	0.78156	0.170106	1.0396	0.841722	2.88501	1.71235	6.72497	5.62351	1.88367	25.6751	0.236812	1.53927	0.185826	0.0968935	0.803658	6.95531	2.49457	5.33751	4.83114	4.52588	0.384561
A228001-101	MSTs	M000000	NA	NA	NA	A228001-101	A228001	NA	-0.00706826	5	995		7.3723	3.39826	4.78551	3.07018	5.81839	5.08907	5.16607	5.18448	7.36118	4.75195	3.44231	4.47315	8.0854	7.57361	8.16822	6.59376	4.44752	7.98316	7.00458	5.79522	4.40214	7.19937	6.78824	3.59758	1.72717	1.7466	6.36488	5.05158	4.107	3.00179	3.2714	4.03687	2.80397	1.87438	5.3741	3.9965	4.72359
A237001-101	MSTs	M000000	NA	NA	NA	A237001-101	A237001	NA	0.167794	9	982		3.78615	2.60508	5.16622	3.3269	2.8336	2.75872	5.4782	3.38638	3.97051	5.16419	4.2855	2.62329	3.6903	3.09233	3.07852	4.05911	4.22188	3.95341	3.67969	5.81017	8.74581	5.34643	4.9228	4.57312	3.00617	4.5122	5.75258	3.45623	4.22142	3.56064	3.78093	4.21819	4.00969	3.3735	6.42306	2.65296	3.35841
A295006-101	MSTs	M000000	NA	NA	NA	A295006-101	A295006	NA	0.0322435	21	969		3.24956	5.76292	3.10702	3.9489				6.69498	6.53018	1.82525	4.91741	2.48181					6.24755	8.42355	7.88155	11.0316	10.6287						6.05377	8.66295	3.55492	3.59141	4.61914						3.70513
Adipo-2,6-lactam	Amino Acids	M000602	C6H9NO3	NA	NA	Adipo-2,6-lactam (2TMS)	A151013	NA	0.0125562	24	998																											1.04241
Alanine	Amino Acids	M000026	C3H7NO2	C00041	56-41-7	Alanine (2TMS)	A110001	2899-44-7	-0.352213	6	999		3.08109	2.95899	2.27037	4.72271	3.98496	2.2909	1.5389	4.25138	2.9801	3.18596	3.7086	1.41952	5.06745	4.81977	3.26357	1.82836	3.25088	3.02417	3.18212	2.2602	2.01914	1.85645	6.44078	5.1324	3.27445	2.52453	2.65495	4.89788	4.3909	3.45358	4.43096	5.02909	4.65311	3.13316	4.19725	2.62611	2.08126
Arabitol	Polyols	M000588	C5H12O5	C01904	488-82-4	Arabitol (5TMS)	A171012	14199-73-6	0.00409939	10	970		7.43938	7.00706	6.80816	4.51715	2.73545	2.43576	3.35837	8.26498	5.933	4.68577	4.67445	6.36808	5.75389	5.53413	5.07781	5.12496	7.55899	6.88549	8.57348	9.1324	12.0336	4.24058	3.3728	4.47965	4.41732	3.53731	10.3365	6.22299	9.74214	7.17194	7.3622	3.60563	2.73144	2.71926	1.47388	4.72865	7.86116
Ascorbic acid	Polyhydroxy Acids	M000001	C6H8O6	C00072	50-81-7	Ascorbic acid (4TMS)	A195002	55517-56-1	0.0557316	93	989		0.196305	6.2009	5.55167	7.30877	2.38338		14.7392	2.17904	0.296499	2.65845	4.55076	8.23231					5.01248	3.1328	0.192137	4.00609	5.35392	1.42556		12.8293	11.9951	10.068	9.83531	2.0439	11.8473	9.68396	14.205		12.3752	11.0628		1.72412	2.61412
Asparagine	Amino Acids	M000013	C4H8N2O3	C00152	70-47-3	Asparagine (3TMS)	A168001	55649-62-2	0.0408055	3	997						0.0765933	0.0796523							0.0740763	0.090951	0.0416143	0.102898						0.0923463	0.080168			0.0184731			0.220681			0.0661313	0.0418583			0.092287
Aspartic acid	Amino Acids	M000033	C4H7NO4	C00049	56-84-8	Aspartic acid (2TMS)	A144003	NA	-0.0246065	25	997		5.14913	3.79114	7.50182	7.63383	2.28082	4.30768	7.37628	1.96189	2.6169	1.69741	4.7543	3.36212	2.20835	2.87077	2.45271	6.28395	1.41771	1.88678	0.967296	6.17692	2.99854	2.84304	6.90091	6.76867	3.28228	15.455	2.62778	1.45929	1.51425	2.64975	1.18654	2.62658	3.14878	0.627519	1.96286	1.84289	1.59732
Cinnamic acid, 4-hydroxy-, trans-	Phenylpropanoids	M000117	C9H8O3	C00811	501-98-4	Cinnamic acid, 4-hydroxy-, trans- (2TMS)	A195001	10517-30-3	-0.232089	4	992		10.039	8.27206	14.9367	8.17751	3.08805	2.51272	6.33011	4.95324	7.1361	7.06509	7.53318	6.29521	7.60872	6.30805	8.80561	6.93898	11.2818	9.81186	9.95666	13.0258	17.035	6.84556	5.91253	7.29665	5.2534	6.15733	16.3553	6.45338	12.5382	8.35658	9.71411	5.6142	4.46742	3.36602	7.41041	4.82445	7.82172
Citric acid	Acids	M000069	C6H8O7	C00158	77-92-9	Citric acid (4TMS)	A182004	14330-97-3	0.118631	24	997		5.04227	6.18159	5.41801	5.85114	4.97534	5.75828	11.8449	6.35051	6.14571	3.75369	7.4305	1.98092	5.4464	2.40866	2.44873	3.17721	5.25536	3.71311	4.38496	5.9186	7.07613	3.18787	8.26204	5.8094	4.06506	7.42958	6.52955	10.367	4.70015	3.04975	7.67793	4.98764	9.54283	5.09032	4.9875	3.84491	2.67119
Dehydroascorbic acid dimer	Polyhydroxy Acids	M000082	C6H6O6	C05422	NA	Dehydroascorbic acid dimer (2MEOX) MP	A185002	NA	0.105509	13	994		5.40243	4.92414	3.41904	3.36174	75.6737		17.2773	5.12894	5.25493	4.33247	2.91689	5.79627					4.63248	7.8411	9.05643	5.45031	4.393	101.784		8.55865	5.385	6.02572	9.03795	4.2375	5.97243	4.29618	5.43992		9.43815	8.05226		36.1319	6.02357
Erythritol	Polyols	M000054	C4H10O4	C00503	149-32-6	Erythritol (4TMS)	A150002	25258-02-0	0.00736638	30	994		5.81856	7.42993	4.51018	3.42672	1.20632	1.3104	3.31074	7.36104	4.82555	1.87329	2.47954	3.74757	3.32222	2.96521	2.0334	3.20571	6.82057	4.69137	9.85473	9.9377	11.1795	0.798744	1.06182	2.39797	1.51195	4.53555	7.52001	4.5832	5.94081	4.04824	5.8594	1.7842	1.19804	1.90186	0.883801	2.31806	6.14847
Erythronic acid	Polyhydroxy Acids	M000454	C4H8O5	NA	15667-21-7	Erythronic acid (4TMS)	A154001	NA	0.0895882	5	990		5.53587	3.42933	5.15298	4.80172	4.74227	5.68184	6.69602	3.00836	4.21151	3.88171	3.90052	3.43971	4.51806	5.89357	5.33857	7.22034	3.39487	3.72489	3.1825	5.77916	3.42138	4.04362	5.49502	5.60688	4.41228	6.22164	4.81522	3.70942	3.59281	4.04828	4.15908	4.22338	4.34237	2.44923	3.89068	3.19672	3.80689
Ethanolamine	N- Compounds	M000096	C2H7NO	C00189	NA	Ethanolamine (3TMS)	A128002	5630-81-9	-0.00317397	37	997		7.21017	9.00204	6.32439	11.1986	2.53755	4.84647	6.23797	11.2642	7.3615	9.66082	8.65491	6.24137	3.88349	4.11098	2.9656	4.94504	9.48869	9.62297	6.57221	10.7534	13.3871	4.12199	5.26492	5.89977	3.3112	5.73165	14.8079	11.2235	10.5213	13.9785	6.08748	3.90223	3.50884	2.90276	4.28632	3.52646	7.11815
Ferulic acid, trans-	Phenylpropanoids	M000651	C10H10O4	NA	537-98-4	Ferulic acid, trans- (2TMS)	A210001	10517-09-6	-0.0286007	5	995		5.33031	4.30485	8.5026	3.50144	5.67767	3.50071	9.1474	3.12847	6.38151	4.72022	6.07477	3.77157	8.9009	7.08857	8.81976	8.7616	5.86128	4.69764	5.98271	5.04803	10.7692	8.66069	7.91826	8.65759	6.07434	5.76782	12.3707	4.78215	9.64017	3.89233	8.13681	6.7345	4.92815	5.55129	10.9676	5.98443	8.04568
Fructose	Sugars	M000606	C6H12O6	C00095	57-48-7	Fructose (1MEOX) (5TMS) MP	A187002	56196-14-6	0.0221147	100	967		1.28281	0.679648	1.85166	0.578501	4.12554	1.10592	2.02	2.14487	4.75691	2.47944	1.52464	2.95702	4.6258	6.28229	11.4296	2.50733	3.77221	5.62412	5.25064	1.9629	1.93868	5.59465	0.731003	1.67518	2.58169	0.196019	4.21622	4.17991	4.91526	4.92648	2.49631	2.43806	9.08135	2.35388	1.29382	4.28514	6.22938
Fructose-6-phosphate	Phosphates	M000510	C6H13O9P	C00085	643-13-0	Fructose-6-phosphate (1MEOX) (6TMS) MP	A232002	55530-74-0	0.0623705	3	996		8.36272	3.74886	4.00931	4.32015	3.98469	6.39664	4.97727	4.20273	8.98351	11.5072	2.93848	6.07396	5.42903	5.42995	5.40644	5.75492	5.09551	10.7264	7.29446	7.85382	5.10522	6.35726	3.65348	4.9379	2.81046	2.5456	12.9524	2.52728	5.50732	8.45994	2.23349	4.62579	4.18442	2.94921	6.76423	5.27904	10.4762
Galactaric acid	Polyhydroxy Acids	M000594	C6H10O8	C01807	526-99-8	Galactaric acid (6TMS)	A204001	56272-61-8	0.00393997	25	979		5.66287	2.58958	11.2758	6.39086	0.0309768	0.0400906	0.0877344		0.0312612	0.0515921	0.0640746	0.0730493	0.470963	0.22351	0.201252	0.450874	0.311611	0.560873	0.546373	8.85431	0.427653	0.0608044	0.103006		0.0255934	0.117247	0.0805179		0.0496362		0.0670577	0.112472	0.0968548	0.398095	0.501933	0.198747	0.498322
Galactinol	Sugar Conjugates	M000673	C12H22O11	C01235	NA	Galactinol (9TMS)	A299002	NA	0.0182046	3	999		3.07311	3.56501	3.14196	2.8035				5.53268	4.70113	3.18955	1.71729	3.36947					5.89182	6.77758	3.75292	3.74179	3.73748						5.99342	3.07898	3.20717	3.4415	2.19377						3.23014
Galactonic acid	Polyhydroxy Acids	M000596	C6H12O7	C00880	576-36-3	Galactonic acid (6TMS)	A199002	55400-16-3	0.0656403	3	997		5.13891	6.49468	4.96775	4.23602	1.46482	1.68667	2.22454	3.4517	3.79395	4.9519	4.12791	5.65014	2.15504	1.87265	2.46778	4.64735	4.49449	3.82527	4.07583	3.66896	4.43934	3.97287	2.93928	3.25312	3.49981	1.50359	6.94987	4.77957	7.68653	6.35986	7.87839	1.83279	2.36991	1.08376	1.77408	1.67378	4.6697
Galactose, 2-deoxy-	Sugars	NA	NA	NA	NA	Galactose, 2-deoxy- (1MEOX) (4TMS) BP	A178013	NA	-0.150637	10	917		1.17885	1.93556	2.2541	0.585378	0.383721	0.973947	1.30402	1.97331	1.45978	1.25675	1.61055	1.09645	0.735839	0.7507	1.35471	0.796202	1.58958	1.42842	1.07647	2.20009	2.11368	0.796211		0.954091	0.481884		3.3513	2.52895	3.09915	2.36869	2.49681	0.845691					1.24688
Gluconic acid	Polyhydroxy Acids	M000508	C6H12O7	C00257	526-95-4	Gluconic acid (6TMS)	A200001	34290-52-3	0.0937132	13	934		1.00377	1.30388	1.42633		0.229835	0.259269	0.67106			1.63268		1.02858	0.254354		0.264194	0.253278						0.514707	0.243745	0.372229	0.507045							0.190439	0.60868	0.207066		0.22448
Glucose	Sugars	M000040	C6H12O6	C00031	50-99-7	Glucose (1MEOX) (5TMS) MP	A189002	34152-44-8	0.179951	105	995		1.68084	0.810873	2.12561	0.627336	3.04647	0.890235	1.43778	2.67516	5.80209	2.75508	1.74566	3.67791	3.16857	4.32164	8.75788	1.61844	4.40915	6.04627	6.37467	2.20123	2.1771	3.71255	0.57664	0.993223	1.52854	0.128527	4.34018	5.08541	5.97415	5.8537	3.21357	1.6381	6.37359	1.69764	0.992114	3.16465	7.12658
Glucose, 1,6-anhydro	Sugars	M000248	C6H10O5	NA	498-07-7	Glucose, 1,6-anhydro, beta- (3TMS)	A172001	7449-14-1	-0.207101	6	988		5.32263	6.96123	8.71122	4.33574	2.93567	1.20057	3.26526	3.33598	2.44234	2.32814	2.73545	2.26924	3.18564	1.82633	1.48516	2.31279	3.4134	1.70166	2.8745	8.02441	8.04567	4.76041	3.59435	2.58227	2.05216	3.73696	9.07281	2.45724	4.99375	3.80854	3.66636	5.68238	2.28416	1.56736	5.18822	4.94782	2.97273
Glucose-6-phosphate	Phosphates	M000513	C6H13O9P	C00092	56-73-5	Glucose-6-phosphate (1MEOX) (6TMS) MP	A233002	55530-73-9	0.0342386	3	985		7.41329	3.80465	4.22035	4.81429	3.93613	5.20437	4.74408	3.27057	7.78095	7.66509	2.92441	5.75445	5.32902	5.28501	4.51025	6.00503	4.52535	7.64396	7.74122	7.36756	4.75296	5.75581	3.04994	3.30239	2.3822	1.31669	10.7131	2.4248	5.07118	8.5145	2.47257	3.75417	2.74784	3.12506	6.76955	4.5643	9.12488
Glutamic acid	Amino Acids	M000036	C5H9NO4	C00025	56-86-0	Glutamic acid (3TMS)	A163001	15985-07-6	0.00371611	36	977		0.766019	0.656171	3.94419	0.36699	3.07391	0.125846	0.360269	0.263358	0.170193	0.0445649	0.774335	0.680335	2.70178	1.70241	0.953018	0.181113	0.0896205	0.0389242	0.0948306	1.9323	1.01467		4.65589	2.00627	0.697747	1.37216	0.637717	0.0906018	0.166724	0.202203	3.43036	2.98133	2.1302	0.32057	0.139098	0.103418	0.26176
Glutaric acid, 2-oxo-	Acids	M000571	C5H6O5	C00026	328-50-7	Glutaric acid, 2-oxo- (1MEOX) (2TMS) MP	A158004	60022-87-9	-0.11317	30	995		6.79515	3.86935	2.81958	2.60155	1.93216	2.41801	3.2931	5.33106	5.27222	1.65499	3.20205	2.429	1.58138	1.82997	1.5686	2.59007	3.64531	4.04235	4.84816	6.08547	3.7963	1.35665	2.69042	1.05914	0.887914	1.48404	4.9047	6.49823	2.18814	1.95461	3.02156	1.81085	0.507423	0.492661	2.02141	1.09182	3.92543
Glyceric acid	Polyhydroxy Acids	M000073	C3H6O4	C00258	473-81-4	Glyceric acid (3TMS)	A135003	38191-87-6	0.110578	51	986		6.87703	3.8482	6.0608	6.92172	2.18086	3.17447	2.51037	1.55935	3.10051	4.43626	1.9632	4.65352	2.57083	3.96999	3.72433	5.4622	3.44047	6.12533	2.05672	8.68473	2.02886	5.33094	3.87157	2.1741	2.87954	1.60861	5.71496	2.29938	5.79162	6.40974	2.50435	2.81707	4.16334	1.02851	2.09131	2.12042	3.0978
Glyceric acid-2-phosphate	Sugars	NA	NA	NA	NA	Glyceric acid-2-phosphate (4TMS)	A179005	NA	0.0481246	8	992		11.0048	5.16158	7.92504	10.1509	6.18701	7.68665	8.6053	2.25357	9.28531	7.41534	3.18988	5.50594	4.37337	7.2219	5.26183	7.8401	5.19053	8.18371	4.13113	10.3061		6.75089	7.99664	4.86801	6.58841	3.29804	8.35125	5.85608	4.49297	8.00383	2.07156	4.50113	5.32181	4.60268	4.61737	4.50314	6.03074
Glyceric acid-3-phosphate	Phosphates	M000105	C3H7O7P	C00197	820-11-1	Glyceric acid-3-phosphate (4TMS)	A181003	31038-13-8	0.0898598	16	990		9.83603	5.24634	9.39719	12.3444	4.41097	5.60809	6.7624	2.52757	8.27506	8.37691	3.11207	6.81948	4.12824	5.48071	3.45675	5.00575	3.88459	7.4611	4.28386	11.6448	1.74599	4.79467	6.01578	2.88034	4.7447	2.59069	5.51009	3.97389	3.87405	7.21717	1.63823	3.41276	3.8639	2.85967	3.3474	3.73689	6.44864
Glycerophosphoglycerol	Phosphates	M000834	C6H15O8P	C03274	NA	Glycerophosphoglycerol (5TMS)	A218002	32046-28-9	0.168957	7	822		2.24345		5.94036		1.76624	2.69894	4.32957	4.35565	2.46986	9.66238	2.91476	4.22922	0.945262	0.955041	0.974034	1.35697						3.68376	3.07493	4.79659	2.75401	1.02566	4.95212		3.6314		4.9694	0.785295	1.37334	0.615998	1.68246	0.734144
Glycine	Amino Acids	M000031	C2H5NO2	C00037	56-40-6	Glycine (3TMS)	A133001	5630-82-0	0.00921461	21	993		0.903807	0.752541	1.0631	0.638394	1.39552	0.272738	0.591265	1.33634	0.814302	0.56829	0.973876	0.823285	2.10019	0.632101	0.59743	0.701259	1.14218	1.21938	0.740428	0.866014	2.31685	0.793041	0.499897	0.411347	0.497429	0.573235	2.24245	0.534076	0.830887	0.736026	0.801718	2.1274	0.745831	0.490118	0.869135	0.475798	1.77163
Hexadecanoic acid	Fatty Acids	M000483	C16H32O2	C00249	57-10-3	Hexadecanoic acid (1TMS)	A205001	55520-89-3	0.0215113	16	979		8.22003	8.92757	8.2615	10.2521	5.31552	5.55728	15.7087	7.26406	10.4253	11.0503	6.79201	9.17853	7.61803	8.57219	8.7724	6.8389	11.4168	9.16358	5.75453	9.97075	9.63156	8.70343	11.6298	14.0235	5.23354	13.2357	17.8591	11.1288	10.047	11.6313	7.80738	7.09399	10.1787	7.57189	11.3937	4.90679	7.0487
Inositol, myo-	Polyols	M000060	C6H12O6	C00137	87-89-8	Inositol, myo- (6TMS)	A209002	2582-79-8	0.0514356	99	996		5.30835	5.26845	5.28634	5.03192	6.37354	7.5876	11.4937	12.1263	11.5467	9.09531	8.31842	11.9636	3.64404	4.47402	4.10514	5.9438	5.36697	7.0321	4.83846	5.51372	4.60146	8.8799	9.98155	12.8572	8.65408	4.1602	20.6405	9.67415	14.6248	14.9486	14.205	2.95105	4.56121	1.32106	2.78872	2.02211	3.96884
Inositol-1-phosphate	Phosphates	M000724	C6H13O9P	C01177	NA	myo-Inositol-1-phosphate (7TMS)	A243001	55568-91-7	-0.0584485	36	664		0.53875	0.690721	0.851109	0.810904	0.338775	0.36007	0.40214	2.06963	0.627892	0.822278	0.762945	0.909124	0.326312	0.304999	0.331452	0.392988	0.941014	0.656827	0.605309	1.17295	1.28828	0.611199	0.525656	0.460615	1.26025		1.02911	1.62758	0.832036	0.843233	0.687168	0.269152	0.680325		0.446464	0.285555	0.839062
Isocitric acid	Acids	M000608	C6H8O7	C00311	320-77-4	Isocitric acid (4TMS)	A182003	55517-57-2	0.0232635	21	995		4.51753	7.47025	3.47377	4.30132	5.59417	9.12841	16.3317	5.15835	5.84993	1.75768	5.14158	2.1194	7.73331	1.69502	1.63415	2.90732	3.8988	2.39669	4.23954	4.42126	4.05974	1.84973	9.7596	6.39691	1.65465	5.87413	4.01578	10.6184	4.30238	3.16857	6.10818	6.80583	1.82961	6.95991	6.69798	6.31583	2.27856
Kestose, 1-	Sugars	M000814	C18H32O16	C03661	470-69-9	Kestose, 1- (11TMS)	A340003	NA	-0.0547326	7	999		0.746083	1.25521	1.37094	0.754164	3.85753	2.66339	4.99508	2.67496	2.23718	0.84276	0.588813	2.13477	10.1739	9.24083	10.9963	2.78659	3.55813	6.6667	9.65864	1.91483	2.26954	2.99885	1.50637	11.9366	4.58207	0.708757	5.86975	0.945941	4.49425	1.52936	1.93498	5.26314	19.4174	10.7806	1.7943	12.0052	9.34959
Lysine	Amino Acids	M000014	C6H14N2O2	C00047	56-87-1	Lysine (4TMS)	A192003	55429-07-7	-0.145798	9	990				0.635436	7.45853	0.945135				4.39301				0.594993	0.650983	0.668141					1.4856			0.384919	0.878338	0.341705	0.52577					2.50812	0.841297	1.77535
Malic acid	Acids	M000065	C4H6O5	C00149	97-67-6	Malic acid (3TMS)	A149001	38166-11-9	-0.0425866	78	984		5.43887	3.92893	5.7331	7.61164	2.20663	1.81048	4.98106	5.65898	6.26065	5.13619	6.96042	3.51079	2.24368	2.32107	3.21097	3.75832	7.14737	7.20566	5.16823	5.97038	8.0527	1.39206	1.82214	2.86984	1.63095	4.48197	8.65979	8.97665	4.91967	4.55296	6.47477	1.64809	2.30227	1.59401	2.90835	1.50523	5.24215
Nicotinic acid	N- Compounds	M000457	C6H5NO2	C00253	59-67-6	Nicotinic acid (1TMS)	A133004	25436-37-7	0.0699032	3	997		4.13427	3.09919	4.17928	1.44789	3.53083	2.49387	3.14357	2.92138	3.56911	2.65164	4.7341	1.5207	3.95267	3.57003	4.48294	4.75669	3.93776	6.40569	3.84288	3.97326	5.58464	5.21282	4.9366	4.52812	3.18008	3.33627	7.43986	4.34325	5.81429	2.09035	3.25656	3.0852	3.50175	2.27227	3.99296	2.94241	3.37142
Octadecanoic acid	Fatty Acids	M000485	C18H36O2	C01530	57-11-4	Octadecanoic acid (1TMS)	A225002	18748-91-9	-0.0209491	35	983		7.39447	7.36081	5.21592	8.0617	4.57616	5.17868	17.3256	5.75321	10.9891	11.1217	4.84042	4.50441	7.44335	9.08183	8.57059	6.27519	10.2282	8.80673	4.62684	7.21085	7.33628	8.40334	12.9672	14.2146	3.99338	15.0048	17.0541	10.0431	6.51067	7.89266	4.91579	7.0114	10.8905	7.68957	11.8113	4.51889	4.69772
Oxalic acid	Acids	M000070	C2H2O4	C00209	144-62-7	Oxalic acid (2TMS)	A113002	18294-04-7	0.364833	22	986		6.23778	5.67696	7.69812	14.2716	2.22503	3.90868	3.19948	3.61063	8.64713	12.0554	5.54364	4.58825	0.587915	2.67122	2.71384	4.14948	9.5971	3.3055	2.89859	5.09786	2.97307	7.28124	4.61809	2.99654	3.46073	1.03247	5.33271	5.59962	5.94585	16.0392	1.04577	2.71811	4.66561	0.824611	10.9366	1.94118	5.2515
Phosphoenolpyruvic acid	Phosphates	NA	NA	NA	NA	Phosphoenolpyruvic acid (3TMS)	A159005	NA	-0.0056467	24	983		7.31183	4.76579	5.4015	7.18631	4.88514	6.92309	7.90547	1.75441	5.41849	4.29558	3.45657	3.56857	4.68444	6.39458	3.20466	6.99064	4.56168	5.36077	3.12664	9.25766	2.33427	4.7298	8.72616	4.77091	5.404	4.72833	7.57158	4.39492	4.16713	5.42446	2.04157	4.58506	3.89139	2.71545	3.70816	3.42068	4.53825
Phosphoric acid	Phosphates	M000075	H3O4P	C00009	7664-38-2	Phosphoric acid (3TMS)	A129001	10497-05-9	0.226628	53	985		6.83789	3.97342	6.6372	6.13543	6.17151	3.6709	3.28449	4.83287	3.90622	14.398	3.18799	6.19126	8.43045	7.3941	5.63011	7.35625	4.50381	12.2331	3.94706	3.98082	2.95833	13.0855	6.7934	4.33501	5.07864	1.85826	8.59314	3.78916	5.72344	8.36131	3.26869	2.60929	8.25429	2.13933	3.4476	5.46812	10.5371
Phosphoric acid monomethyl ester	Phosphates	M000507	NA	NA	NA	Phosphoric acid monomethyl ester (2TMS)	A119001	NA	0.315449	11	992		4.38608	2.73297	5.29648	4.19345	3.0064	3.44241	5.21942	3.00222	3.94158	4.5738	3.57991	4.294	3.9199	4.1569	2.74131	5.20393	5.31056	6.74652	3.94963	4.90716	4.95085	4.93614	4.42304	2.46136	5.69755	1.49586	9.03806	3.36385	5.23527	4.42361	3.00583	1.60075	3.84671	1.4713	2.33189	4.50183	5.78284
Proline	Amino Acids	M000029	NA	NA	NA	Proline [+CO2] (2TMS)	A159001	NA	-0.0650392	3	979						0.131088								0.0854182	0.110818																		0.158034	0.136521				0.962362
Putrescine (Agmatine)	N- Compounds	M000186	C4H12N2	C00134	110-60-1	Putrescine (4TMS)	A175002	39772-63-9	-0.158346	11	863		1.13103				0.240697	0.271436	0.390391		1.06814		1.93745		0.578813	0.937539	0.400653	0.657536					0.987847	0.126442	0.59475	0.567281	0.394123	1.15272						1.33003	0.449295	0.368506	0.139595	0.227037
Pyridine, 2-hydroxy-	N- Compounds	NA	NA	NA	NA	Pyridine, 2-hydroxy- (1TMS)	A105003	NA	-0.0688445	22	995		6.67495	5.51259	5.16917	4.98222	2.75134	10.8027	14.8903	6.04285	7.49264	5.61934	4.7481	4.54809	4.82128	3.27512	3.70069	16.1006	6.94031	8.27668	8.59722	7.77712	6.28495	12.5771	5.09508	3.83046	2.09303	7.48832	12.5108	8.26695	7.91995	7.46752	4.57732	3.25964	2.27702	2.32008	4.08523	5.96652	6.65504
Pyridine, 3-hydroxy-	N- Compounds	M000419	C5H5NO	NA	109-00-2	Pyridine, 3-hydroxy- (1TMS)	A114003	41571-88-4	0.232196	16	857		1.03326	1.31912	1.6136	0.990687	0.660598	0.930059	1.28504	0.984576	1.05236	1.00145	0.667775	1.10275	0.858413	0.636628	0.896235	1.15311	1.11302	1.22651	1.10159	1.33636	1.41983	1.23712	1.08716	0.984491	0.537227	0.925427	1.77777	1.23354	1.10205	1.26893	1.32408	0.812867	0.770463	0.59453	1.33861	0.838459	1.52689
Pyroglutamic acid (Glutamine, Glutamic acid)	Amino Acids	M000037	C5H7NO3	C02238	NA	Pyroglutamic acid (2TMS)	A153002	213608-51-6	-0.0460003	11	999		1.54627	1.00909	1.25565	0.956279	0.948496	3.16926	4.00752	0.871696	0.859505	0.353939	1.28129	0.930903	0.725232	1.08174	0.868028	2.97783	0.513528	0.497776	0.460417	1.85051	1.25899	4.13222	2.2404	1.99137	1.44367	3.17642	1.20527	0.505966	0.632176	0.616514	1.21632	0.880981	1.09257	0.464971	2.71677	1.26335	0.745183
Quinic acid	Acids	M000007	C7H12O6	C00296	77-95-2	Quinic acid (5TMS)	A185001	NA	-0.00814027	60	996		1.7744	0.853565	3.42233	1.40498	1.82616	0.716776	0.882517	1.88554	1.76665	9.77807	0.932635	11.8194	1.84049	1.68358	2.46408	0.930342	1.04123	7.29176	2.08243	2.21525	1.6032	14.1153	0.410004	3.10754	6.59576	0.374641	6.55716	0.594847	8.45335	5.27977	2.10154	0.581517	6.2473	1.17186	0.57989	1.2725	4.70884
Raffinose	Sugars	M000049	C18H32O16	C00492	512-69-6	Raffinose (11TMS)	A337002	NA	0.138556	16	996		4.63273	6.41202	7.19909	7.09243	1.37878	2.69523	1.48862	5.2445	3.10516	3.89364	1.11544	3.61442	1.96933	3.57232	7.85673	1.90249	3.61609	13.3985	4.46166	3.48084	1.59804	3.50903	3.24287	3.87656	2.0506	2.27107	8.65195	2.82687	3.67152	1.92074	3.38131	0.617923	5.07557	0.786224	1.72971	0.905932	4.35626
Salicylic acid-glucopyranoside	Acids	M001182	NA	NA	NA	Salicylic acid-glucopyranoside (5TMS)	A258003	NA	0.234592	46	950		7.38039	5.69822	8.40417	6.5559	2.07928	2.50817	2.21055	4.44164	2.39745	2.7091	2.52194	3.36594	2.41149	2.62202	2.30173	2.73775	3.48365	5.8497	2.57492	9.87449	8.89821	3.86056	4.79693	4.85105	2.78229	2.98613	6.48828	3.73642	4.33889	3.76682	4.86362	1.15312	2.08976	1.69935	2.20535	1.91719	2.66157
Serine	Amino Acids	M000015	C3H7NO3	C00065	56-45-1	Serine (2TMS)	A128001	70125-39-2	0.0383004	19	995		5.66195	2.82588	6.27434	4.593	1.99368	3.82713	6.31835	4.78388	3.83819	2.85025	4.72465	4.57088	1.5676	1.8236	2.322	4.25943	2.41612	2.47868	1.80396	5.77575	5.7128	3.62292	4.92574	6.37814	2.55758	11.1085	6.2729	2.13749	3.56667	5.1815	4.04934	2.2423	2.83333	0.941497	2.56518	1.07116	2.72188
Shikimic acid	Acids	M000607	C7H10O5	C00493	138-59-0	Shikimic acid (4TMS)	A181002	55520-78-0	0.00445774	41	935		3.58775	1.65697	4.20831	2.38117	2.4102	1.37419	1.64269	2.84859	3.15698	6.32266	1.59114	8.96296	2.75972	3.3108	3.98737	1.95414	2.13561	11.9889	3.52118	4.77905	2.78758	9.63357	0.892218	3.24559	5.38369	0.893512	8.2034	1.26699	8.19805	5.92999	2.91095	1.34566	8.82202	2.35846	1.64846	2.33099	7.31105
Shikimic acid, 3-dehydro-	Acids	NA	NA	NA	NA	Shikimic acid, 3-dehydro- (1MEOX) (3TMS) MP	A178022	NA	-0.0381954	17	851		6.47723	3.88743	4.06616	1.80078	2.09486	2.70559	2.25467	2.9712	1.75405	5.37136	1.42225	3.12145	2.47291	2.22112	2.32496	2.23617	1.78611	3.09006	1.89724	3.1737	1.86021	10.2808	3.37603	2.18622	2.60962	3.11198	4.47975	1.57085	3.55166	2.22806	1.00409	2.55208	1.58185	1.02429	1.74827	1.91316	2.37372
Succinic acid	Acids	M000074	C4H6O4	C00042	110-15-6	Succinic acid (2TMS)	A134001	40309-57-7	-0.0648409	16	991		7.20095	8.74025	7.10923	8.52134	4.3357	4.7554	6.45431	6.17412	6.19053	5.16376	7.11496	4.35148	6.73984	5.55791	4.06041	6.25751	7.51957	6.35244	6.63729	10.3974	7.00884	4.18553	6.90074	7.1896	3.88086	6.47716	8.99314	10.2251	9.47957	7.13917	14.205	4.71057	2.77442	1.65662	3.41221	2.80501	6.18771
Threitol	Polyols	M000469	C4H10O4	NA	2418-52-2	Threitol (4TMS)	A149002	32381-52-5	0.0175057	12	968		3.55146	4.69768	2.90175	2.09133	1.04679	0.91257	2.45179	6.55873	5.27962	1.30841	3.04871	2.84453	2.50242	1.85781	1.3379	1.75178	4.00785	2.56377	8.55362	6.127	9.01635	0.520874	0.599838	1.20677	0.853218	6.97576	6.07707	4.23137	4.74714	2.49711	5.22786	1.01334	0.535798	1.10252	0.399793	1.15747	4.7714
Threonic acid	Polyhydroxy Acids	M000078	C4H8O5	C01620	7306-96-9	Threonic acid (4TMS)	A156001	38191-88-7	0.673149	24	982		7.1868	5.28503	6.11194	6.71615	5.43357	6.07976	6.5536	5.94368	8.57662	4.6115	7.66038	4.6089	6.668	7.41241	5.06017	8.89759	6.4143	4.63384	7.761	9.73027	5.64876	6.14958	8.12953	7.91578	6.46487	7.30325	8.51336	7.4472	6.80765	6.57534	8.07604	6.11695	5.63912	3.08042	5.28042	4.506	7.55846
Threonine	Amino Acids	M000016	C4H9NO3	C00188	72-19-5	Threonine, DL- (2TMS)	A132001	7536-82-5	-0.0720004	13	997		2.33001	1.69255	2.06519	2.33162	0.404016	0.104832	0.319689	1.78693	1.65824	0.981562	2.01984	1.69853	0.24459	0.369434	0.105604	0.276	0.929935	1.30287	0.982911	2.61391	1.71307	0.0328015	0.633803	0.222013	0.181438	0.342527	1.68132	1.22052	0.960435	1.76479	1.32526	0.725216	0.400217	0.0499502	0.172736	0.0616943	1.71668
Trehalose, alpha,alpha'-	Sugars	M000671	C12H22O11	C01083	99-20-7	Trehalose, alpha,alpha'-, D- (8TMS)	A274002	NA	-0.0762939	16	990		3.60917	2.86282	6.05896	3.63213	3.05257	2.15536	3.31374	4.12584	2.66156	8.0454	2.01685	5.24901	5.76235	5.59894	5.80676	5.21795	3.9461	11.2659	4.42246	6.14686	4.86851	5.73088	3.71512	9.50452	5.35001	2.58283	9.15876	1.9826	6.13391	4.46417	2.39979	2.97741	7.68123	2.49993	3.07977	3.43691	4.54158
Uracil	N- Compounds	M000456	C4H4N2O2	C00106	66-22-8	Uracil (2TMS)	A136001	10457-14-4	-0.0157207	10	911				1.23265		0.569218								0.785525	0.486873									0.519827								0.989833	0.815863	0.146356			0.116091	0.835005
Valine	Amino Acids	M000030	C5H11NO2	C00183	72-18-4	Valine (2TMS)	A122001	15984-93-7	0.0472206	3	994		3.46087	5.05143	3.97201	5.64828	2.1256	1.05135	3.03436	6.86134	4.80079	1.64469	6.50671	1.84696	0.954519	1.7529	0.830157	2.21361	3.49595	3.96374	2.47388	2.66776	3.91317	0.510986	2.68822	2.46453	0.90082	1.14909	5.40534	5.75407	4.3181	3.08964	4.60713	2.41695	2.36573	0.279656	0.999086	0.360971	4.32541
[truncated: 170 more columns]
